# Supplementary material for: Design, Synthesis, Antimicrobial Activity and Molecular Docking of New 1,2,4-Triazepine, 1,3,4,6-Oxatriazepine and Pyridazino[1,2-a] Pyrimidine Derivatives
Source: Pharmaceuticals (Basel). 2025 Dec 31;19(1):83. doi: 10.3390/ph19010083 (PMC12845107; doi:10.3390/ph19010083)
Supplement: Supplementary file 1 [file pharmaceuticals-19-00083-s001.zip]

Archive with 1 entries (1 files):
- pharmaceuticals-4072515-supplementary.pdf
